# Supplementary material for: Corrosion Resistance and Thermal Conductivity Enhancement of Reduced Graphene Oxide–BaSO4–Epoxy Composites
Source: Polymers (Basel). 2022 Aug 2;14(15):3144. doi: 10.3390/polym14153144 (PMC9370817; doi:10.3390/polym14153144)
Supplement: Supplementary file 1 [file polymers-14-03144-s001.zip]

Archive with 1 entries (1 files):
- polymers-1723272-supplementary.pdf
